# Supplementary material for: High-purity AAV vector production utilizing recombination-dependent minicircle formation and genetic coupling
Source: EMBO Mol Med. 2025 May 16;17(6):1475–94. doi: 10.1038/s44321-025-00248-w (PMC12162853; doi:10.1038/s44321-025-00248-w)
Supplement: Supplementary file 6 — Dataset EV1 [file 44321_2025_248_MOESM6_ESM.xlsx]

## Sheet: Primers
Dataset EV1 ddPCR probes
Target gene	Primer sequence (5'->3')	Catalog number
EGFP	N/A	Thermo Fisher Scientific, Mr00660654_cn
Human GAPDH	N/A	Thermo Scientific, 4448490
AmpR plasmid backbone	Forward primer: GATAAATCTGGAGCCGGTGAG	N/A
	Reverse primer: AGATAACTACGATACGGGAGGG	N/A
	Probe: TGGGTCTCGCGGTATCATTGCAG	N/A
pHelper E2A	Forward primer: CTGGGCTCTTCCTCTTCCTC	N/A
	Reverse primer: GATGTGGCGCTACAAATGGT	N/A
	Probe: TTCAGCCGCCGCACTGTGCG	N/A
pHelper E4	Forward primer: AAGACCTCGCACGTAACTCA	N/A
	Reverse primer: GGCATGACACTACGACCAAC	N/A
	Probe: CGGTTGTCTCGGCGCACTCCG	N/A
pTrans Rep2	Forward primer: CTCAACGACCTTCGAACACC	N/A
	Reverse primer: ACCTCAACCACGTGATCCTT	N/A
	Probe: CCGGTCTTGCAACGGCTGCT	N/A
pTrans Cap9	Forward primer: ATGGACAAGTGGCCACAAAC	N/A
	Reverse primer: ATCAGCGGAGAAGGGTGAAA	N/A
	Probe: CAGCCGGTCTGCGCCTGTGC	N/A
