# Supplementary material for: High-purity AAV vector production utilizing recombination-dependent minicircle formation and genetic coupling
Source: EMBO Mol Med. 2025 May 16;17(6):1475–94. doi: 10.1038/s44321-025-00248-w (PMC12162853; doi:10.1038/s44321-025-00248-w)
Supplement: Supplementary file 7 — Source data Fig. 1 [file 44321_2025_248_MOESM7_ESM.zip › Figure 1/1E/1E.xlsx]

## Sheet: Sheet1
AAV2.EGFP genome titer (VG / mL)
pRep2/Cap2	pRep2-attR1/Cap2	pRep2-attR2/Cap2	pRep2-attR3/Cap2
10699625000	5330000000	17800000000	13700000000
13046770000	6760000000	18600000000	15200000000
10128000000	6350000000	19500000000	9890000000
13508000000	6200000000	20200000000	17800000000
