# Supplementary material for: High-purity AAV vector production utilizing recombination-dependent minicircle formation and genetic coupling
Source: EMBO Mol Med. 2025 May 16;17(6):1475–94. doi: 10.1038/s44321-025-00248-w (PMC12162853; doi:10.1038/s44321-025-00248-w)
Supplement: Supplementary file 8 — Source data Fig. 2 [file 44321_2025_248_MOESM8_ESM.zip]

Archive with 32 entries (26 files):
- Figure 2/
- __MACOSX/._Figure 2
- Figure 2/.DS_Store
- __MACOSX/Figure 2/._.DS_Store
- Figure 2/2G/
- __MACOSX/Figure 2/._2G
- Figure 2/2F/
- __MACOSX/Figure 2/._2F
- Figure 2/2C/
- __MACOSX/Figure 2/._2C
- Figure 2/2D/
- __MACOSX/Figure 2/._2D
- Figure 2/2E/
- __MACOSX/Figure 2/._2E
- Figure 2/2G/2G.xlsx
- __MACOSX/Figure 2/2G/._2G.xlsx
- Figure 2/2F/2F.xlsx
- __MACOSX/Figure 2/2F/._2F.xlsx
- Figure 2/2C/2C.xlsx
- __MACOSX/Figure 2/2C/._2C.xlsx
- Figure 2/2D/AAVPureMfg 1.1.jpg
- __MACOSX/Figure 2/2D/._AAVPureMfg 1.1.jpg
- Figure 2/2D/Thumbs.db
- __MACOSX/Figure 2/2D/._Thumbs.db
- Figure 2/2D/AAVPureMfg 1.0.jpg
- __MACOSX/Figure 2/2D/._AAVPureMfg 1.0.jpg
- Figure 2/2D/Triple transfection.jpg
- __MACOSX/Figure 2/2D/._Triple transfection.jpg
- Figure 2/2D/No transfection.jpg
- __MACOSX/Figure 2/2D/._No transfection.jpg
- Figure 2/2E/2E.xlsx
- __MACOSX/Figure 2/2E/._2E.xlsx
