# Supplementary material for: High-purity AAV vector production utilizing recombination-dependent minicircle formation and genetic coupling
Source: EMBO Mol Med. 2025 May 16;17(6):1475–94. doi: 10.1038/s44321-025-00248-w (PMC12162853; doi:10.1038/s44321-025-00248-w)
Supplement: Supplementary file 8 — Source data Fig. 2 [file 44321_2025_248_MOESM8_ESM.zip › Figure 2/2G/2G.xlsx]

## Sheet: Sheet1
AmpR backbone ratio ( %)
Triple transfection	AAVPureMfg 1.0	AAVPureMfg 1.1
4.47	0.13	0.15
5.94	0.11	0.22
4.94	0.19	0.22
5.33	0.11	0.15
