# Supplementary material for: High-purity AAV vector production utilizing recombination-dependent minicircle formation and genetic coupling
Source: EMBO Mol Med. 2025 May 16;17(6):1475–94. doi: 10.1038/s44321-025-00248-w (PMC12162853; doi:10.1038/s44321-025-00248-w)
Supplement: Supplementary file 8 — Source data Fig. 2 [file 44321_2025_248_MOESM8_ESM.zip › Figure 2/2F/2F.xlsx]

## Sheet: Sheet1
AAV2 full capsid ratio ( %)
Triple transfection	AAVPureMfg 1.0	AAVPureMfg 1.1
7.04	17.02	15.02
9.35	19.71	17.33
13.08	26.96	28.22
13.8	29.4	25.7
