# Supplementary material for: High-purity AAV vector production utilizing recombination-dependent minicircle formation and genetic coupling
Source: EMBO Mol Med. 2025 May 16;17(6):1475–94. doi: 10.1038/s44321-025-00248-w (PMC12162853; doi:10.1038/s44321-025-00248-w)
Supplement: Supplementary file 8 — Source data Fig. 2 [file 44321_2025_248_MOESM8_ESM.zip › Figure 2/2C/2C.xlsx]

## Sheet: Sheet1
AAV2.EGFP genome titer (VG / mL)
Triple transfection	AAVPureMfg 1.0	AAVPureMfg 1.1
10066000000	9390000000	9850000000
7672000000	8350000000	5050000000
9160000000	7920000000	9320000000
10020000000	9100000000	8800000000
