# Supplementary material for: High-purity AAV vector production utilizing recombination-dependent minicircle formation and genetic coupling
Source: EMBO Mol Med. 2025 May 16;17(6):1475–94. doi: 10.1038/s44321-025-00248-w (PMC12162853; doi:10.1038/s44321-025-00248-w)
Supplement: Supplementary file 8 — Source data Fig. 2 [file 44321_2025_248_MOESM8_ESM.zip › Figure 2/2E/2E.xlsx]

## Sheet: Sheet1
AAV2 capsid titer (VP / mL)
Triple transfection	AAVPureMfg 1.0	AAVPureMfg 1.1
142920000000	55170000000	65610000000
82035000000	42345000000	29160000000
70050000000	29380000000	33020000000
72610000000	30950000000	34240000000
