# Supplementary material for: High-purity AAV vector production utilizing recombination-dependent minicircle formation and genetic coupling
Source: EMBO Mol Med. 2025 May 16;17(6):1475–94. doi: 10.1038/s44321-025-00248-w (PMC12162853; doi:10.1038/s44321-025-00248-w)
Supplement: Supplementary file 9 — Source data Fig. 3 [file 44321_2025_248_MOESM9_ESM.zip]

Archive with 36 entries (30 files):
- Figure 3/
- __MACOSX/._Figure 3
- Figure 3/3E/
- __MACOSX/Figure 3/._3E
- Figure 3/3B/
- __MACOSX/Figure 3/._3B
- Figure 3/3C/
- __MACOSX/Figure 3/._3C
- Figure 3/3D/
- __MACOSX/Figure 3/._3D
- Figure 3/.DS_Store
- __MACOSX/Figure 3/._.DS_Store
- Figure 3/3F/
- __MACOSX/Figure 3/._3F
- Figure 3/3E/Thumbs.db
- __MACOSX/Figure 3/3E/._Thumbs.db
- Figure 3/3E/VP_original image.jpg
- __MACOSX/Figure 3/3E/._VP_original image.jpg
- Figure 3/3E/GAPDH_annotated.jpg
- __MACOSX/Figure 3/3E/._GAPDH_annotated.jpg
- Figure 3/3E/VP_annotated.jpg
- __MACOSX/Figure 3/3E/._VP_annotated.jpg
- Figure 3/3E/GAPDH_original image.jpg
- __MACOSX/Figure 3/3E/._GAPDH_original image.jpg
- Figure 3/3E/VP and GAPDH_original image.tif
- __MACOSX/Figure 3/3E/._VP and GAPDH_original image.tif
- Figure 3/3B/3B.xlsx
- __MACOSX/Figure 3/3B/._3B.xlsx
- Figure 3/3C/3C.xlsx
- __MACOSX/Figure 3/3C/._3C.xlsx
- Figure 3/3D/3D.xlsx
- __MACOSX/Figure 3/3D/._3D.xlsx
- Figure 3/3F/3F_Relative AAV9 Cap mRNA levels.xlsx
- __MACOSX/Figure 3/3F/._3F_Relative AAV9 Cap mRNA levels.xlsx
- Figure 3/3F/3F_Relative AAV9 VP protein levels.xlsx
- __MACOSX/Figure 3/3F/._3F_Relative AAV9 VP protein levels.xlsx
