# Supplementary material for: High-purity AAV vector production utilizing recombination-dependent minicircle formation and genetic coupling
Source: EMBO Mol Med. 2025 May 16;17(6):1475–94. doi: 10.1038/s44321-025-00248-w (PMC12162853; doi:10.1038/s44321-025-00248-w)
Supplement: Supplementary file 9 — Source data Fig. 3 [file 44321_2025_248_MOESM9_ESM.zip › Figure 3/3B/3B.xlsx]

## Sheet: Sheet1
AAV9.EGFP genome titer (VG / mL)
Triple transfection	Trans-Cis coupled	AAVPureMfg 1.0	pHelper + pTrans_STOP + pCis (without Bxb1)
46310000000	34000000000	67300000000	168000000
37729000000	52900000000	43200000000	78000000
57999925781	32300000000	59500000000	146000000
46197225000	38400000000	40600000000	88000000
