# Supplementary material for: High-purity AAV vector production utilizing recombination-dependent minicircle formation and genetic coupling
Source: EMBO Mol Med. 2025 May 16;17(6):1475–94. doi: 10.1038/s44321-025-00248-w (PMC12162853; doi:10.1038/s44321-025-00248-w)
Supplement: Supplementary file 9 — Source data Fig. 3 [file 44321_2025_248_MOESM9_ESM.zip › Figure 3/3C/3C.xlsx]

## Sheet: Sheet1
AAV9 capsid titer (VG / mL)
Triple transfection	Trans-Cis coupled	AAVPureMfg 1.0
382950000000	100000000000	205000000000
366300000000	159000000000	164000000000
369950000000	118000000000	198000000000
408825000000	168000000000	140000000000
