# Supplementary material for: High-purity AAV vector production utilizing recombination-dependent minicircle formation and genetic coupling
Source: EMBO Mol Med. 2025 May 16;17(6):1475–94. doi: 10.1038/s44321-025-00248-w (PMC12162853; doi:10.1038/s44321-025-00248-w)
Supplement: Supplementary file 9 — Source data Fig. 3 [file 44321_2025_248_MOESM9_ESM.zip › Figure 3/3D/3D.xlsx]

## Sheet: Sheet1
AAV9 full capsid ratio (%)
Triple transfection	Trans-Cis coupled	AAVPureMfg 1.0
12.09	33.84	32.78
10.3	33.3	26.39
15.68	27.44	29.96
11.3	22.83	28.95
