# Supplementary material for: High-purity AAV vector production utilizing recombination-dependent minicircle formation and genetic coupling
Source: EMBO Mol Med. 2025 May 16;17(6):1475–94. doi: 10.1038/s44321-025-00248-w (PMC12162853; doi:10.1038/s44321-025-00248-w)
Supplement: Supplementary file 9 — Source data Fig. 3 [file 44321_2025_248_MOESM9_ESM.zip › Figure 3/3F/3F_Relative AAV9 Cap mRNA levels.xlsx]

## Sheet: Sheet1
Relative AAV9 Cap mRNA levels
Hours post transfection	Triple transfection					Trans-Cis coupled					AAVPureMfg 1.0
0	0	0	0	0		0	0	0	0		0	0	0	0
24	0.988138	1.02152	0.868849	1.1215		0.544867	0.512591	0.456667	0.513503		0.541185	0.74324	0.488839	0.566672
48	2.06062	1.87712	2.31794	1.90368		0.910741	0.961022	0.80998	0.824802		0.882706	1.08198	0.705399	1.01426
72	1.14491	0.907177	1.15581	0.959192		0.480671	0.469386	0.404653	0.438076		0.474206	0.38532	0.417606	0.352467
