# Supplementary material for: High-purity AAV vector production utilizing recombination-dependent minicircle formation and genetic coupling
Source: EMBO Mol Med. 2025 May 16;17(6):1475–94. doi: 10.1038/s44321-025-00248-w (PMC12162853; doi:10.1038/s44321-025-00248-w)
Supplement: Supplementary file 10 — Source data Fig. 4 [file 44321_2025_248_MOESM10_ESM.zip › Figure 4/4B/4B.xlsx]

## Sheet: Sheet1
AAV9.EGFP genome titer (VG / mL)
Triple transfection	pHelper_DBP-2A-Bxb1 spike-in (%)
	0	0.1	0.3	1	3	10
73200000000	108000000	26200000000	58500000000	86100000000	63900000000	31300000000
78700000000	111000000	24800000000	64900000000	86200000000	71800000000	31000000000
82400000000	202000000	23700000000	54500000000	76700000000	52400000000	23100000000
93300000000	476000000	24700000000	47300000000	77600000000	48000000000	21500000000
