# Supplementary material for: High-purity AAV vector production utilizing recombination-dependent minicircle formation and genetic coupling
Source: EMBO Mol Med. 2025 May 16;17(6):1475–94. doi: 10.1038/s44321-025-00248-w (PMC12162853; doi:10.1038/s44321-025-00248-w)
Supplement: Supplementary file 10 — Source data Fig. 4 [file 44321_2025_248_MOESM10_ESM.zip › Figure 4/4J/4J.xlsx]

## Sheet: Sheet1
AmpR backbone ratio (%)
Triple transfection	AAVPureMfg 3.0
2.1851	0.0595
1.9634	0.0469
2.1465	0.0083
1.8589	0.0463
