# Supplementary material for: High-purity AAV vector production utilizing recombination-dependent minicircle formation and genetic coupling
Source: EMBO Mol Med. 2025 May 16;17(6):1475–94. doi: 10.1038/s44321-025-00248-w (PMC12162853; doi:10.1038/s44321-025-00248-w)
Supplement: Supplementary file 10 — Source data Fig. 4 [file 44321_2025_248_MOESM10_ESM.zip › Figure 4/4D/4D.xlsx]

## Sheet: Sheet1
AAV9 full capsid ratio (%)
Triple transfection	AAVPureMfg 2.0
14.4	28.1
14.48	29.01
17.52	31.99
14.68	28.51
