# Supplementary material for: High-purity AAV vector production utilizing recombination-dependent minicircle formation and genetic coupling
Source: EMBO Mol Med. 2025 May 16;17(6):1475–94. doi: 10.1038/s44321-025-00248-w (PMC12162853; doi:10.1038/s44321-025-00248-w)
Supplement: Supplementary file 10 — Source data Fig. 4 [file 44321_2025_248_MOESM10_ESM.zip › Figure 4/4I/4I.xlsx]

## Sheet: Sheet1
AAV9 full capsid ratio (%)
Triple transfection	AAVPureMfg 3.0
19.89	46.22
22.708	50.042
20.181	40.125
21.861	39.806
