# Supplementary material for: High-purity AAV vector production utilizing recombination-dependent minicircle formation and genetic coupling
Source: EMBO Mol Med. 2025 May 16;17(6):1475–94. doi: 10.1038/s44321-025-00248-w (PMC12162853; doi:10.1038/s44321-025-00248-w)
Supplement: Supplementary file 10 — Source data Fig. 4 [file 44321_2025_248_MOESM10_ESM.zip › Figure 4/4G/4G.xlsx]

## Sheet: Sheet1
AAV9.EGFP genome titer (VG / mL)
Triple transfection	HEK293-Bxb1 cell clones
	M4	M5	M8	M11	M13	M14	M19
58100000000	146000000	24100000000	4020000000	45300000000	6920000000	11300000000	16300000000	80700000000
43700000000	68000000	21900000000	3760000000	48300000000	3540000000	10200000000	13500000000	59700000000
82200000000				38500000000				93600000000
87600000000				32000000000				89400000000
