# Supplementary material for: High-purity AAV vector production utilizing recombination-dependent minicircle formation and genetic coupling
Source: EMBO Mol Med. 2025 May 16;17(6):1475–94. doi: 10.1038/s44321-025-00248-w (PMC12162853; doi:10.1038/s44321-025-00248-w)
Supplement: Supplementary file 11 — Source data Fig. 5 [file 44321_2025_248_MOESM11_ESM.zip]

Archive with 38 entries (29 files):
- Figure 5/
- __MACOSX/._Figure 5
- Figure 5/5I/
- __MACOSX/Figure 5/._5I
- Figure 5/5G/
- __MACOSX/Figure 5/._5G
- Figure 5/5F/
- __MACOSX/Figure 5/._5F
- Figure 5/5H/
- __MACOSX/Figure 5/._5H
- Figure 5/.DS_Store
- __MACOSX/Figure 5/._.DS_Store
- Figure 5/5C/
- __MACOSX/Figure 5/._5C
- Figure 5/5D/
- __MACOSX/Figure 5/._5D
- Figure 5/5E/
- __MACOSX/Figure 5/._5E
- Figure 5/5B/
- __MACOSX/Figure 5/._5B
- Figure 5/5I/5I.xlsx
- __MACOSX/Figure 5/5I/._5I.xlsx
- Figure 5/5G/5G.xlsx
- __MACOSX/Figure 5/5G/._5G.xlsx
- Figure 5/5F/5F.xlsx
- __MACOSX/Figure 5/5F/._5F.xlsx
- Figure 5/5H/5H.xlsx
- __MACOSX/Figure 5/5H/._5H.xlsx
- Figure 5/5C/5C.xlsx
- __MACOSX/Figure 5/5C/._5C.xlsx
- Figure 5/5D/5D.xlsx
- __MACOSX/Figure 5/5D/._5D.xlsx
- Figure 5/5E/Thumbs.db
- __MACOSX/Figure 5/5E/._Thumbs.db
- Figure 5/5E/Alkaline gel.tif
- __MACOSX/Figure 5/5E/._Alkaline gel.tif
- Figure 5/5B/5B.xlsx
- __MACOSX/Figure 5/5B/._5B.xlsx
