# Supplementary material for: High-purity AAV vector production utilizing recombination-dependent minicircle formation and genetic coupling
Source: EMBO Mol Med. 2025 May 16;17(6):1475–94. doi: 10.1038/s44321-025-00248-w (PMC12162853; doi:10.1038/s44321-025-00248-w)
Supplement: Supplementary file 11 — Source data Fig. 5 [file 44321_2025_248_MOESM11_ESM.zip › Figure 5/5G/5G.xlsx]

## Sheet: Sheet1
Helper gene ratio (%)
E2A			E4
Triple transfection	AAVPureMfg 2.0		Triple transfection	AAVPureMfg 2.0
0.01859	0.00674		0.01291	0.00797
0.01207	0.00428		0.00865	0.00243
0.01012	0.00281		0.00841	0.00173
