# Supplementary material for: High-purity AAV vector production utilizing recombination-dependent minicircle formation and genetic coupling
Source: EMBO Mol Med. 2025 May 16;17(6):1475–94. doi: 10.1038/s44321-025-00248-w (PMC12162853; doi:10.1038/s44321-025-00248-w)
Supplement: Supplementary file 11 — Source data Fig. 5 [file 44321_2025_248_MOESM11_ESM.zip › Figure 5/5F/5F.xlsx]

## Sheet: Sheet1
AmpR backbone ratio (%)
Triple transfection	AAVPureMfg 2.0
1.6311	0.0301
2.3712	0.0444
2.044	0.0592
