# Supplementary material for: High-purity AAV vector production utilizing recombination-dependent minicircle formation and genetic coupling
Source: EMBO Mol Med. 2025 May 16;17(6):1475–94. doi: 10.1038/s44321-025-00248-w (PMC12162853; doi:10.1038/s44321-025-00248-w)
Supplement: Supplementary file 11 — Source data Fig. 5 [file 44321_2025_248_MOESM11_ESM.zip › Figure 5/5H/5H.xlsx]

## Sheet: Sheet1
Rep or Cap ratio (%)
Rep2			Cap9
Triple transfection	AAVPureMfg 2.0		Triple transfection	AAVPureMfg 2.0
0.08792	0.02024		0.15563	0.09812
0.02114	0.01524		0.0446	0.06488
0.01764	0.01263		0.03251	0.05538
