# Supplementary material for: High-purity AAV vector production utilizing recombination-dependent minicircle formation and genetic coupling
Source: EMBO Mol Med. 2025 May 16;17(6):1475–94. doi: 10.1038/s44321-025-00248-w (PMC12162853; doi:10.1038/s44321-025-00248-w)
Supplement: Supplementary file 11 — Source data Fig. 5 [file 44321_2025_248_MOESM11_ESM.zip › Figure 5/5B/5B.xlsx]

## Sheet: Sheet1
AAV9.EGFP genome titer (VG / mL)
Triple transfection	pHelper_DBP-2A-Bxb1 spike-in (%)
	0	0.1	0.3	1	3	10
33400000000	744000000	6020000000	25200000000	42500000000	35500000000	25700000000
26900000000	628000000	6100000000	18600000000	22900000000	21000000000	20900000000
38000000000	416000000	4720000000	15800000000	31400000000	25700000000	25500000000
